# Supplementary material for: Solid-Phase Partitioning and Leaching Behavior of Pb and Zn from Playground Soils in Kabwe, Zambia
Source: Toxics. 2021 Oct 4;9(10):248. doi: 10.3390/toxics9100248 (PMC8539481; doi:10.3390/toxics9100248)
Supplement: Supplementary file 1 [file toxics-09-00248-s001.zip]

Archive with 1 entries (1 files):
- toxics-1380629-supplementary.pdf
